# Supplementary material for: Traditional Chinese Medicine Monomer Bakuchiol Attenuates the Pathogenicity of Pseudomonas aeruginosa via Targeting PqsR
Source: Int J Mol Sci. 2024 Dec 30;26(1):243. doi: 10.3390/ijms26010243 (PMC11719591; doi:10.3390/ijms26010243)
Supplement: Supplementary file 1 [file ijms-26-00243-s001.zip]

Archive with 1 entries (1 files):
- ijms-3391615-supplementary.pdf
